# Supplementary material for: Anthropic Pressure on Cetaceans Stranded Along the Ligurian Coast Within the Pelagos Sanctuary: A Case Series
Source: Animals (Basel). 2024 Nov 8;14(22):3207. doi: 10.3390/ani14223207 (PMC11591048; doi:10.3390/ani14223207)
Supplement: Supplementary file 1 [file animals-14-03207-s001.zip]

Archive with 1 entries (1 files):
- animals-3267511-supplementary.xlsx
