# Supplementary material for: Anthropic Pressure on Cetaceans Stranded Along the Ligurian Coast Within the Pelagos Sanctuary: A Case Series
Source: Animals (Basel). 2024 Nov 8;14(22):3207. doi: 10.3390/ani14223207 (PMC11591048; doi:10.3390/ani14223207)
Supplement: Supplementary file 1 [file animals-14-03207-s001.zip › animals-3267511-supplementary.xlsx]

## Sheet: Supplementary Table S1
Supplementary Table S1: T. truncatus and S. coeruleoalba stranded along the Ligurian coastline between 2020 and 2022 under investigation, arranged in chronological order. For each individual are detailed informations on histological and immunohistochemical results, bacteriological, biomolecular and serological results, classification of the cause of death (origin, sub-category), evidence of fishe…
CASE	species	DCC	sex	n°BDS	Bacteriology	PCR	Serology	Histology	IHC	Manner of death	Origin	Sub-category	Fishery interaction category	Description	Rate (C, P, S)	Pathogens of terrestrial origin sistemic infection or associated pathology	Toxicological stress CAN > 0,47	Toxicological stress PCBs > 17 ppm b.l	Marine litter in the GIT	Macrolitter	Microlitter
1	Bottlenose dolphin	2	M	13227	Organs tested: Liver, Lung, PUL lymph., MES lymph., Spleen, Kidney, CNS. Bacteria detected: Photobacterium damselae: Liver, Lung, MES lymp., CNS Clostridium perfringens: Lung, PUL lymph., CNS Listeria grayi: CNS	DMV: Organs tested: Liver, Lung, PUL lymph., MES lymph., Spleen, Kidney, CNS. T. gondii: Organs tested: Liver, PUL lymph., MES lymph., Spleen, CNS, Skeletal muscle, Heart Herpesvirus: Organs tested: Lung , PUL lymph., MES lymph. (α-HV), Spleen, Kidney, CNS. Brucella spp.: Organs tested: Lung, PUL lymph., MES lymph., Spleen, CNS, Kidney. Photobacterium damselae: Organs tested: Liver, Lung, PUL lym…	Tissues tested: Serum, AH and intracardiac clot: anti-T. gondii antibodies (1:40); anti-smooth Brucella spp. and anti-Morbillivirus antibodies	Organs and tissues examinated: heart, CNS, skin, liver, spleen, PUL lymph., MES lymph., lung, pancreas, kidney, testicle, stomach, intestine.	Morbillivirus: CNS, T. gondii: CNS	Anthropic	Fishery interaction	By-catch with active fishing gear (consequent of underlying pathologies)	By-catch with active fishing gear (consequent of underlying pathologies)	Rope and nets at the tail	C	Toxoplasma gondii: sistemic infection; Clostridium perfringens: systemic infection		PCBs > 17 ppm b.l.	NE
2	Striped dolphin	3	M	13238	Organs tested: CNS, PS lymph., liver, spleen, lung and kidney. Bacteria detected: Photobacterium damselae: CNS, PS lymph. Clostridium Sordelli: PS lymph., spleen and kidney.	DMV: Organs tested: Liver, Lung, PS lymph., Tonsil, Spleen, Kidney, CNS. T. gondii: Organs tested: Liver, PS lymph., Spleen, CNS, Skeletal muscle, Heart. Herpesvirus: Organs tested: Lung, Spleen, Skin lesions, CNS. Brucella spp.: Organs tested: Tonsil, Kidney. Photobacterium damselae: Organs tested: Liver, Lung, PS lymph., Spleen, Kidney, CNS.	Tissues tested: Serum, AH, CSF and pericardiac effusion: negative.	Organs and tissues examinated: heart, CNS, skin lesions, liver, spleen, PS lymph., MES lymph., lung, pancreas, kidney, surrenal glands, tonsils, stomach, intestine, skeletal muscle.	Morbillivirus: CNS, T. gondii: CNS	Natural	Infectious	Bacterial				Clostridium sordelli: systemic infection	CAN: 0,87		NE
3	Striped dolphin	1	M	13292	Organs tested: CNS, liver, PS lymph., spleen, lung, kidney.	DMV: Organs tested: Liver, Lung, PS lymph., Tonsil, Spleen, Kidney, CNS. T. gondii: Organs tested: Liver, PS lymph., Spleen, CNS, Skeletal muscle, Heart. Herpesvirus: Organs tested: Lung, PS lymph., Spleen, Kidney, CNS. Brucella spp.: Organs tested: Tonsil, Kidney. Photobacterium damselae: Organs tested: Liver, Lung, PS lymph., Spleen, Kidney, CNS.	Tissues tested: Serum, AH, CSF and pericardiac effusion: negative.	Organs and tissues examinated: heart, CNS, liver, spleen, PS lymph., lung, kidney, surrenal glands, tonsils, thymus.	Morbillivirus: CNS, T. gondii: CNS	Natural	Neonatal/perinatal/fetal distress - congenital diencephalic damage (neuronal necrosis at thalamus level)						CAN: 0,61		NE
4	Striped dolphin	2	M	13304	Organs tested: CNS, liver, PS lymph., spleen, lung, kidney. Bacteria detected: Photobacterium damselae: lung. Clostridium perfringens: lung and kidney.	DMV: Organs tested: Liver, Lung, PUL lymph., PS lymph., Tonsil, Spleen, Kidney, Urinary bladder, CNS. T. gondii: Organs tested: Liver, PUL lymph., PS lymph., Spleen, CNS, Skeletal muscle, Heart. Herpesvirus: Organs tested: Lung, PUL lymph., PS lymph., Spleen, Kidney, CNS. Brucella spp.: Organs tested: Tonsil. Photobacterium damselae: Organs tested: Liver, Lung, PS lymph., PUL lymph., Spleen, Kidn…	NE	Organs and tissues examinated: heart, CNS, liver, spleen, PS lymph., PUL lymph., lung, kidney, surrenal glands, tonsils, urinary bladder, skeletal muscle.	Morbillivirus: CNS, T. gondii: CNS	Anthropic	Fishery interaction	bycatch (consequence of underlying pathologies)		net marks at tail and toracic level	P	Clostridium perfringens: possibly related to interstitial nephritis	CAN: 1,73		NE
5	Striped dolphin	3	M	13387	Organs tested: CNS, liver, PUL lymph., spleen, lung, kidney.	DMV: Organs tested: Liver, Lung, BR lymph., PUL lymph., PS lymph., Tonsil, Urinary bladder, Spleen, Kidney, CNS. T. gondii: Organs tested: Liver, BR lymph., PUL lymph., PS lymph., Spleen, CNS, Skeletal muscle, Heart. Herpesvirus: Organs tested: Lung, BR lymph., PUL lymph., PS lymph., Spleen, Kidney, CNS. Brucella spp.: Organs tested: Kidney, CNS. Photobacterium damselae: Organs tested: Liver, Lun…	NE	Organs and tissues examinated: heart, CNS, liver, intestine, stomach, spleen, pancreas, PS lymph., BR lymph., PUL lymph., lung, kidney, surrenal glands, tonsils, thyroid, urinary bladder, skeletal muscle.	Morbillivirus: CNS, T. gondii: CNS	Natural	Infectious	viral - parasitic				Toxoplasma gondii: cerebral infection associated to NS meningoencephalitis	CAN: - 0,05		x		Stomach: microlitter = 1 item Intestine: microlitter = 4 items
6	Striped dolphin	4	ND	13397	Organs tested: CNS, PS lymph., BR lymph., lung. Photobacterium damselae: CNS, PS lymph., lung.	DMV: Organs tested: Liver, Lung, BR lymph., TB lymph., PS lymph., Tonsil, Spleen, CNS. T. gondii: Organs tested: Liver, BR lymph., PS lymph., Spleen, CNS, Skeletal muscle, Heart. Herpesvirus: Organs tested: Lung, BR lymph., PS lymph., Spleen, CNS. Brucella spp.: Organs tested: Tonsil. Photobacterium damselae: Organs tested: Liver, Lung, BR lymph., PS lymph., Spleen, CNS. Cetacean Poxvirus: Skin l…	NE	Organs and tissues examinated: CNS, PS lymph., BR lymph., tonsils, skin lesions, skeletal muscle.	Morbillivirus: CNS, T. gondii: CNS	ND	ND						CAN: 0,71
7	Bottlenose dolphin	2*	M	13406	Organs tested: Liver, lung, PS lymph., TB lymph., MES lymph., spleen, kidney, CNS, abscess. Bacteria detected: Serratia spp: abscess, MES lymph., kidney. Carnobacterium spp: abscess, MES lymph., TB lymph., kidney. Listeria seeligeri: CNS.	DMV: Organs tested: Liver, Lung, PSC lymph., TB lymph., MES lymph., Spleen, Kidney, CNS, Laryngeal tonsil, Urinary bladder. T. gondii: Organs tested: Liver, PS lymph., TB lymph., MES lymph., Spleen, CNS, Skeletal muscle, Heart. Herpesvirus: Organs tested: Lung, PS lymph., TB lymph., MES lymph., Spleen, Kidney, CNS , Skin lesions. Brucella spp.: Organs tested: Lung, PS lymph., TB lymph., MES lymph…	NE	Organs and tissues examinated: heart, CNS, liver, intestine, stomach, spleen, pancreas, PS lymph., TB lymph., MES lymph., lung, kidney, surrenal glands, tonsils, urinary bladder, skin lesions, skeletal muscle.	Morbillivirus: CNS	Anthropic	Fishery interaction	By-catch with active fishing gear (consequence of underlying pathologies)	By-catch with active fishing gear (consequence of underlying pathologies)	Fishery interaction in the animal history; disseminated gas bubbles; presence of recently ingested gastric content; moderate NCC; pulmonary and vascular changes; multiorgan congestion; lesion associated to underlying pathologies	C	Carnobacterium spp. and Serratia spp.: systemic infection; caused one abscess and were associated with a multicentric reactive lymphadenopathy.		PCBs > 17 ppm b.l.	x		Stomach: 1 microlitter item Intestine: 1 mesolitter and 4 microlitter items
8	Bottlenose dolphin	4	F	13426	NE	DMV: Organs tested: liver, Lung, MES lymph., Spleen, Kidney, CNS. T. gondii: Organs tested: Liver, MES lymph., spleen, CNS, Skeletal muscle, heart. Herpesvirus: Organs tested: Lung, MES lymph., Spleen, Kidney, CNS. Brucella spp.: Organs tested: Lung, MES lymph., Spleen, CNS, Kidney. Photobacterium damselae: Organs tested: Lung, MES lymph., spleen, CNS, Kidney.	NE	NE	NE	ND			By-catch with not determined fishing gear	Rope encircling the torax and linear lesions associated; amputations of appendices; absence of recently ingested gastric content	S			PCBs > 17 ppm b.l.	NE
9	Bottlenose dolphin	3	M	13431	Organs tested: Lung, PSC ln, TB ln, Spleen, Kidney, CNS Bacteria detected: Enterococcus faecalis: lung, CNS, kidney, spleen, PS lymph., TB lymph.	DMV: Organs tested: Liver, Lung, PS lymph., spleen, Kidney, CNS, Laryngeal tonsil, Urinary bladder. T. gondii: Organs tested: Liver, PS lymph., Spleen, CNS, Heart. Herpesvirus: Organs tested: Lung, PS lymph., PUL lymph., Spleen, Kidney, CNS. Brucella spp.: Organs tested: Lung, PS lymph., spleen, Laryngeal tonsil, Kidney. Photobacterium damselae: Organs tested: Liver, Lung, PS lymph., PUL lymph., …	NE	Organs and tissues examinated: heart, CNS, pancreas, PS lymph., lung, kidney, surrenal glands, tonsils, urinary bladder, skin, skeletal muscle.	Morbillivirus: CNS	Natural	Infectious	Bacterial	By-catch with not determined fishing gear	Amputation of the tail	S	Enterococcus faecalis : systemic infection associated with suppurative pneumonia and reactive lymphadenopathy		PCBs > 17 ppm b.l.	NE
10	Bottlenose dolphin	4	M	13450	NE	DMV: Lung, PS lymph., CNS, Laryngeal tonsil. T. gondii: PS lymph., CNS, Skeletal muscle, Heart. Herpesvirus: Lung, PS lymph., PUL lymph., CNS. Brucella spp.: Lung, PS lymph., Spleen, Laryngeal tonsil, Kidney. Photobacterium damselae: Lung, PS lymph., CNS, Laryngeal tonsil.	NE	NE	NE	ND			By-catch with not determined fishing gear	Amputation of the tail and circular cut injury of the peduncle	S			PCBs > 17 ppm b.l.	NE
11	Bottlenose dolphin	3	F	13486	Organs tested: Liver, Lung, PS lymph., spleen, kidney Bacteria detected: Erysipelothrix rhusiopathiae: PS lymph., spleen, kidney.	DMV: Organs tested: Liver, Lung, PS lymph., spleen, Kidney, CNS, Laryngeal tonsil, Urinary bladder. T. gondii: Organs tested: Liver, PS lymph., Spleen, CNS, Skeletal muscle. Herpesvirus: Organs tested: Lung, PS lymph., Spleen, CNS, Kidney. Brucella spp.: Organs tested: Lung, PS lymph., Spleen, Laryngeal tonsil, Kidney, CNS. Photobacterium damselae: Organs tested: Liver, Lung, PS lymph., Spleen, C…	NE	Organs and tissues examinated: CNS, liver, spleen, pancreas, PS lymph., PUL lymph., lung, kidney, tonsils, urinary bladder, blubber, skeletal muscle.	NE	ND			Ingestion	Fishing gear agglomerate at oesophageal level; absence of recently ingested gastric content; moderate NCC	C	Toxoplasma gondii: systemic infection; Erysipelothrix rhusiopathiae: systemic infection (acute septicemia cannot be excluded).		PCBs > 17 ppm b.l.	x		Intestine: 2 mesolitter and 3 microlitter items
12	Bottlenose dolphin	2	F	13540	Organs tested: Liver, Lung, PS lymph., MES lymph., spleen, kidney, blood. Bacteria detected: Peptostreptococcus spp. lung, PS lymph., spleen.	DMV: Organs tested: Liver, Lung, PS lymph., MES lymph., Spleen, Kidney, CNS, Laryngeal tonsil, Urinary bladder. T. gondii: Organs tested: Liver, PS lymph., MES lymph., Spleen, Skeletal muscle, Heart. Herpesvirus: Organs tested: Lung, PS lymph., MES lymph., Spleen, Kidney, Skin lesions (α-HV). Brucella spp.: Organs tested: Lung, PS lymph., MES lymph., Spleen, Laryngeal tonsil, Kidney. Photobacteri…	NE	Organs and tissues examinated: heart, CNS, skin lesions, liver, spleen, mammary gland, PS lymph., MES lymph., lung, pancreas, kidney, surrenal glands, ovary, uterus, urinary bladder, tonsils, stomach, intestine, skeletal muscle.	Morbillivirus: CNS	Natural	Infectious	Viral				Peptospreptococcus spp: systemic infection		PCBs > 17 ppm b.l.	x		Stomach: Mesolitter = 1 items and microlitter = 14 items items Intestine: Mesolitter = 9 items Microlitter = 35 items
13	Striped dolphin	1*	M	13555	Organs tested: CNS, liver, Lung, PS lymph., spleen, kidney, synovial fluid. Bacteria detected: Clostridium perfringens: liver, PS lymph., spleen, kidney.	DMV: Organs tested: Liver, Lung, PS lymph., PUL lymph., Spleen, Kidney, CNS, Tonsil, Urinary bladder. T. gondii: Organs tested: Liver, PS lymph., PUL lymph., Spleen, Skeletal muscle, Heart, CNS. Herpesvirus: Organs tested: Lung, PS lymph., Intestine, PUL lymph., Spleen, Kidney, Skin lesions, CNS. Brucella spp.: Organs tested: PUL lymph., PS lymph., Lung, Kidney, Spleen, Tonsil, Articular fluid, C…	NE	Organs and tissues examinated: heart, CNS, skin lesions, liver, spleen, mammary gland, PS lymph., MES lymph., lung, pancreas, kidney, surrenal glands, ovary, uterus, urinary bladder, tonsils, stomach, intestine, skeletal muscle.	Morbillivirus: CNS	Natural	Infectious	Viral - bacterial				Clostridium perfringens: systemic infection	CAN: -0,12		x		Stomach: No items Intestine: Mesolitter = 1 items Microlitter = 20 items
14	Bottlenose dolphin	4	M	13631	NE	DMV: Organs tested: Liver, Lung, Kidney, CNS. T. gondii: Organs tested: Liver, Skeletal muscle, CNS. Herpesvirus: Organs tested: Lung, Kidney, Liver, CNS. Brucella spp.: Organs tested: Kidney, Liver, CNS. Photobacterium damselae: Organs tested: Lung, Kidney, Liver, CNS.	NE	Organs and tissues examinated: heart, blubber, CNS, skin lesions, liver, spleen, PS lymph., PUL lymph., lung, pancreas, kidney, surrenal glands, urinary bladder, testicle, tonsils, thyroid, stomach, intestine, skeletal muscle.	NE	ND								PCBs > 17 ppm b.l.	x		Stomach: 3 microlitter items Intestine: 4 microlitter + 2 mesolitter items

## Sheet: Supplementary Figure S1
Supplementary Figure S1: Photos of the carcasses of T. truncatus and S. coeruleoalba stranded along the Ligurian coastlines between 2020 and 2022.
Case 1. Tursiops truncatus							Case 2. Stenella coeruleoalba						Case 3. Stenella coeruleoalba
Case 5. Stenella coeruleoalba							Case 6. Stenella coeruleoalba						Case 7. Tursiops truncatus
Case 8. Tursiops truncatus							Case 9. Tursiops truncatus							Case 10. Tursiops truncatus
Case 11. Tursiops truncatus							Case 12. Tursiops truncatus						Case 13. Stenella coeruleoalba
Case 14. Tursiops truncatus
